# Supplementary material for: Prebiotic Maltose Gel Can Promote the Vaginal Microbiota From BV-Related Bacteria Dominant to Lactobacillus in Rhesus Macaque
Source: Front Microbiol. 2020 Nov 6;11:594065. doi: 10.3389/fmicb.2020.594065 (PMC7677408; doi:10.3389/fmicb.2020.594065)
Supplement: Supplementary file 1 [file Table_1.xlsx]

## Sheet: Supplementary Table 1
Sample index	Group	Follow-up
1_1	Contorl	Day 0
1_2	Contorl	Day 3
1_3	Contorl	After 5
2_1	Contorl	Day 0
2_2	Contorl	Day 3
2_3	Contorl	After 5
3_1	Contorl	Day 0
3_2	Contorl	Day 3
3_3	Contorl	Day 5
3_4	Contorl	After 5
4_1	Contorl	Day 0
4_2	Contorl	Day 3
5_1	Contorl	Day 0
5_2	Contorl	Day 3
5_3	Contorl	Day 5
5_4	Contorl	After 3
5_5	Contorl	After 5
6_1	Contorl	Day 0
6_2	Contorl	Day 3
7_1	Test	Day 0
7_2	Test	Day 3
7_3	Test	Day 5
7_4	Test	After 3
7_5	Test	After 5
8_1	Test	Day 0
8_2	Test	Day 3
8_3	Test	Day 5
9_1	Test	Day 0
9_2	Test	Day 3
10_1	Test	Day 0
10_2	Test	Day 3
10_3	Test	Day 5
10_4	Test	After 3
10_5	Test	After 5
11_1	Test	Day 0
11_2	Test	Day 3
11_3	Test	Day 5
11_4	Test	After 3
12_1	Test	Day 0
12_2	Test	Day 3
12_3	Test	Day 5
12_4	Test	After 3
12_5	Test	After 5
13_1	Test	Day 0
13_2	Test	Day 3
13_3	Test	Day 5
14_1	Test	Day 0
14_2	Test	Day 3
14_3	Test	Day 5
14_4	Test	After 3
14_5	Test	After 5
15_1	Test	Day 0
15_2	Test	Day 3
15_3	Test	Day 5
15_4	Test	After 3
15_5	Test	After 5
16_1	Test	Day 0
16_2	Test	Day 3
16_3	Test	Day 5
16_4	Test	After 3
16_5	Test	After 5
17_1	Test	Day 0
17_2	Test	Day 3
17_3	Test	Day 5
17_4	Test	After 3
17_5	Test	After 5
18_1	Test	Day 0
18_2	Test	Day 3
18_3	Test	Day 5
18_4	Test	After 3

## Sheet: Supplementary Table 2
The T-test results of the primary genus of the initial vaginal microbiota between control and test groups
Genus	Control	Control.sd	Test	Test.sd	t	p	FDR
Lactobacillus	6.66381	1.90108	9.07727	4.09661	-1.7062	0.107314	1
Porphyromonas	20.4595	7.2254	13.4446	7.7783	1.89227	0.0854966	1
Fusobacterium	5.28632	6.38603	3.17591	2.85216	0.77191	0.469377	1
Corynebacterium	3.94921	2.46908	5.23756	4.65289	-0.767177	0.454266	1
Sneathia	10.4362	3.88774	19.9783	17.3205	-1.81896	0.0919529	1
Mobiluncus	11.6636	6.62597	10.2438	6.92315	0.42216	0.681404	1
Ezakiella	2.31252	1.81034	0.346903	0.362568	2.63331	0.0445882	0.980941
Aerococcus	0.161782	0.112786	0.482322	0.903073	-1.21082	0.249912	1
Streptococcus	0.894932	0.566252	2.08189	1.62585	-2.26871	0.0384379	0.884072
Fastidiosipila	8.53137	3.7199	6.89571	3.52874	0.894467	0.392888	1
Campylobacter	3.63269	3.03592	1.28607	1.15518	1.82831	0.119518	1
Dialister	3.687	2.21513	5.43439	3.04488	-1.38559	0.188414	1
Alloprevotella	0.17326	0.0875359	0.184318	0.165323	-0.185484	0.855204	1
Parvimonas	4.93583	2.69054	5.31559	4.17698	-0.232821	0.819123	1
Staphylococcus	0.165593	0.111945	0.176691	0.11799	-0.194712	0.849297	1
Peptoniphilus	2.7889	0.943337	2.51523	1.80135	0.422938	0.678015	1
Atopobium	0.791608	0.643629	1.27259	1.68315	-0.870738	0.397213	1
Facklamia	0.228366	0.117759	0.80818	1.32694	-1.50188	0.160444	1
Helcococcus	0.401915	0.239463	0.192419	0.235732	1.7588	0.109247	1
Prevotella	0.906086	1.20773	1.51815	1.24674	-1.00267	0.33877	1
Propionimicrobium	0.0696473	0.042359	0.085302	0.0861425	-0.516844	0.612342	1
Jeotgalicoccus	0.033733	0.0269749	0.114668	0.24286	-1.14045	0.277226	1
Ruminococcaceae	0.00898436	0.0220071	0.0187136	0.0437241	-0.627976	0.538904	1

## Sheet: Supplementary Table 3
Sample index	Sample ID	Group	Replicate	Follow-up	Diversity	Value
1_1	1	Control	1	Day 0	shannon	2.35744
1_2	1	Control	1	Day 3	shannon	2.11782
1_3	1	Control	1	After 5	shannon	2.54227
10_1	10	Test	4	Day 0	shannon	2.66165
10_2	10	Test	4	Day 3	shannon	2.32485
10_3	10	Test	4	Day 5	shannon	1.97474
10_4	10	Test	4	After 3	shannon	2.16973
10_5	10	Test	4	After 5	shannon	2.52206
11_1	11	Test	5	Day 0	shannon	2.46126
11_2	11	Test	5	Day 3	shannon	1.38507
11_3	11	Test	5	Day 5	shannon	1.38838
11_4	11	Test	5	After 3	shannon	2.56024
12_1	12	Test	6	Day 0	shannon	2.56338
12_2	12	Test	6	Day 3	shannon	1.35909
12_3	12	Test	6	Day 5	shannon	1.53479
12_4	12	Test	6	After 3	shannon	1.14554
12_5	12	Test	6	After 5	shannon	1.14389
13_1	13	Test	7	Day 0	shannon	2.67501
13_2	13	Test	7	Day 3	shannon	1.33962
13_3	13	Test	7	Day 5	shannon	1.40931
14_1	14	Test	8	Day 0	shannon	2.2088
14_2	14	Test	8	Day 3	shannon	2.34432
14_3	14	Test	8	Day 5	shannon	1.75942
14_4	14	Test	8	After 3	shannon	1.63903
14_5	14	Test	8	After 5	shannon	1.91083
15_1	15	Test	9	Day 0	shannon	2.4314
15_2	15	Test	9	Day 3	shannon	2.27825
15_3	15	Test	9	Day 5	shannon	2.24924
15_4	15	Test	9	After 3	shannon	2.03555
15_5	15	Test	9	After 5	shannon	2.34635
16_1	16	Test	10	Day 0	shannon	2.25254
16_2	16	Test	10	Day 3	shannon	1.82371
16_3	16	Test	10	Day 5	shannon	1.74913
16_4	16	Test	10	After 3	shannon	1.45433
16_5	16	Test	10	After 5	shannon	1.23844
17_1	17	Test	11	Day 0	shannon	2.51385
17_2	17	Test	11	Day 3	shannon	2.10386
17_3	17	Test	11	Day 5	shannon	1.32657
17_4	17	Test	11	After 3	shannon	2.40052
17_5	17	Test	11	After 5	shannon	2.17277
18_1	18	Test	12	Day 0	shannon	1.49908
18_2	18	Test	12	Day 3	shannon	2.1839
18_3	18	Test	12	Day 5	shannon	2.16637
18_4	18	Test	12	After 3	shannon	1.77108
2_1	2	Control	2	Day 0	shannon	2.6598
2_2	2	Control	2	Day 3	shannon	2.06608
2_3	2	Control	2	After 5	shannon	2.61584
3_1	3	Control	3	Day 0	shannon	2.51103
3_2	3	Control	3	Day 3	shannon	2.35784
3_3	3	Control	3	Day 5	shannon	2.39023
3_4	3	Control	3	After 5	shannon	2.43963
4_1	4	Control	4	Day 0	shannon	2.50258
4_2	4	Control	4	Day 3	shannon	2.33079
5_1	5	Control	5	Day 0	shannon	2.42297
5_2	5	Control	5	Day 3	shannon	2.32745
5_3	5	Control	5	Day 5	shannon	2.38941
5_4	5	Control	5	After 3	shannon	2.43801
5_5	5	Control	5	After 5	shannon	2.43962
6_1	6	Control	6	Day 0	shannon	2.51583
6_2	6	Control	6	Day 3	shannon	1.57759
7_1	7	Test	1	Day 0	shannon	2.12501
7_2	7	Test	1	Day 3	shannon	1.95029
7_3	7	Test	1	Day 5	shannon	0.936553
7_4	7	Test	1	After 3	shannon	0.672808
7_5	7	Test	1	After 5	shannon	2.4309
8_1	8	Test	2	Day 0	shannon	2.5465
8_2	8	Test	2	Day 3	shannon	1.14222
8_3	8	Test	2	Day 5	shannon	0.832135
9_1	9	Test	3	Day 0	shannon	2.72336
9_2	9	Test	3	Day 3	shannon	2.38264
1_1	1	Control	1	Day 0	simpson	0.858456
1_2	1	Control	1	Day 3	simpson	0.789774
1_3	1	Control	1	After 5	simpson	0.887241
10_1	10	Test	4	Day 0	simpson	0.910696
10_2	10	Test	4	Day 3	simpson	0.864247
10_3	10	Test	4	Day 5	simpson	0.770433
10_4	10	Test	4	After 3	simpson	0.809771
10_5	10	Test	4	After 5	simpson	0.899673
11_1	11	Test	5	Day 0	simpson	0.885807
11_2	11	Test	5	Day 3	simpson	0.489027
11_3	11	Test	5	Day 5	simpson	0.487188
11_4	11	Test	5	After 3	simpson	0.851486
12_1	12	Test	6	Day 0	simpson	0.898615
12_2	12	Test	6	Day 3	simpson	0.52191
12_3	12	Test	6	Day 5	simpson	0.607816
12_4	12	Test	6	After 3	simpson	0.412981
12_5	12	Test	6	After 5	simpson	0.425751
13_1	13	Test	7	Day 0	simpson	0.906624
13_2	13	Test	7	Day 3	simpson	0.483513
13_3	13	Test	7	Day 5	simpson	0.521902
14_1	14	Test	8	Day 0	simpson	0.845916
14_2	14	Test	8	Day 3	simpson	0.870925
14_3	14	Test	8	Day 5	simpson	0.674512
14_4	14	Test	8	After 3	simpson	0.623771
14_5	14	Test	8	After 5	simpson	0.744459
15_1	15	Test	9	Day 0	simpson	0.879526
15_2	15	Test	9	Day 3	simpson	0.854669
15_3	15	Test	9	Day 5	simpson	0.856226
15_4	15	Test	9	After 3	simpson	0.794422
15_5	15	Test	9	After 5	simpson	0.852728
16_1	16	Test	10	Day 0	simpson	0.83854
16_2	16	Test	10	Day 3	simpson	0.748709
16_3	16	Test	10	Day 5	simpson	0.68144
16_4	16	Test	10	After 3	simpson	0.540523
16_5	16	Test	10	After 5	simpson	0.436224
17_1	17	Test	11	Day 0	simpson	0.844684
17_2	17	Test	11	Day 3	simpson	0.782263
17_3	17	Test	11	Day 5	simpson	0.524967
17_4	17	Test	11	After 3	simpson	0.843178
17_5	17	Test	11	After 5	simpson	0.79177
18_1	18	Test	12	Day 0	simpson	0.544005
18_2	18	Test	12	Day 3	simpson	0.821269
18_3	18	Test	12	Day 5	simpson	0.814077
18_4	18	Test	12	After 3	simpson	0.6948
2_1	2	Control	2	Day 0	simpson	0.903858
2_2	2	Control	2	Day 3	simpson	0.811748
2_3	2	Control	2	After 5	simpson	0.892004
3_1	3	Control	3	Day 0	simpson	0.887388
3_2	3	Control	3	Day 3	simpson	0.867517
3_3	3	Control	3	Day 5	simpson	0.870606
3_4	3	Control	3	After 5	simpson	0.885457
4_1	4	Control	4	Day 0	simpson	0.877336
4_2	4	Control	4	Day 3	simpson	0.835573
5_1	5	Control	5	Day 0	simpson	0.882062
5_2	5	Control	5	Day 3	simpson	0.863451
5_3	5	Control	5	Day 5	simpson	0.866015
5_4	5	Control	5	After 3	simpson	0.873732
5_5	5	Control	5	After 5	simpson	0.877174
6_1	6	Control	6	Day 0	simpson	0.879826
6_2	6	Control	6	Day 3	simpson	0.595629
7_1	7	Test	1	Day 0	simpson	0.823668
7_2	7	Test	1	Day 3	simpson	0.74673
7_3	7	Test	1	Day 5	simpson	0.341178
7_4	7	Test	1	After 3	simpson	0.263919
7_5	7	Test	1	After 5	simpson	0.873583
8_1	8	Test	2	Day 0	simpson	0.897018
8_2	8	Test	2	Day 3	simpson	0.422298
8_3	8	Test	2	Day 5	simpson	0.28425
9_1	9	Test	3	Day 0	simpson	0.909362
9_2	9	Test	3	Day 3	simpson	0.85307
1_1	1	Control	1	Day 0	invsimpson	7.06496
1_2	1	Control	1	Day 3	invsimpson	4.75678
1_3	1	Control	1	After 5	invsimpson	8.86844
10_1	10	Test	4	Day 0	invsimpson	11.1977
10_2	10	Test	4	Day 3	invsimpson	7.36631
10_3	10	Test	4	Day 5	invsimpson	4.35603
10_4	10	Test	4	After 3	invsimpson	5.25682
10_5	10	Test	4	After 5	invsimpson	9.96744
11_1	11	Test	5	Day 0	invsimpson	8.75711
11_2	11	Test	5	Day 3	invsimpson	1.95705
11_3	11	Test	5	Day 5	invsimpson	1.95003
11_4	11	Test	5	After 3	invsimpson	6.73335
12_1	12	Test	6	Day 0	invsimpson	9.86339
12_2	12	Test	6	Day 3	invsimpson	2.09165
12_3	12	Test	6	Day 5	invsimpson	2.54982
12_4	12	Test	6	After 3	invsimpson	1.70352
12_5	12	Test	6	After 5	invsimpson	1.7414
13_1	13	Test	7	Day 0	invsimpson	10.7094
13_2	13	Test	7	Day 3	invsimpson	1.93616
13_3	13	Test	7	Day 5	invsimpson	2.09162
14_1	14	Test	8	Day 0	invsimpson	6.48996
14_2	14	Test	8	Day 3	invsimpson	7.74744
14_3	14	Test	8	Day 5	invsimpson	3.07231
14_4	14	Test	8	After 3	invsimpson	2.65796
14_5	14	Test	8	After 5	invsimpson	3.91327
15_1	15	Test	9	Day 0	invsimpson	8.30054
15_2	15	Test	9	Day 3	invsimpson	6.88086
15_3	15	Test	9	Day 5	invsimpson	6.95536
15_4	15	Test	9	After 3	invsimpson	4.86434
15_5	15	Test	9	After 5	invsimpson	6.79017
16_1	16	Test	10	Day 0	invsimpson	6.19347
16_2	16	Test	10	Day 3	invsimpson	3.97946
16_3	16	Test	10	Day 5	invsimpson	3.13912
16_4	16	Test	10	After 3	invsimpson	2.17639
16_5	16	Test	10	After 5	invsimpson	1.77375
17_1	17	Test	11	Day 0	invsimpson	6.43849
17_2	17	Test	11	Day 3	invsimpson	4.5927
17_3	17	Test	11	Day 5	invsimpson	2.10512
17_4	17	Test	11	After 3	invsimpson	6.37667
17_5	17	Test	11	After 5	invsimpson	4.80238
18_1	18	Test	12	Day 0	invsimpson	2.19301
18_2	18	Test	12	Day 3	invsimpson	5.59502
18_3	18	Test	12	Day 5	invsimpson	5.37857
18_4	18	Test	12	After 3	invsimpson	3.27655
2_1	2	Control	2	Day 0	invsimpson	10.4013
2_2	2	Control	2	Day 3	invsimpson	5.31202
2_3	2	Control	2	After 5	invsimpson	9.25956
3_1	3	Control	3	Day 0	invsimpson	8.88007
3_2	3	Control	3	Day 3	invsimpson	7.54813
3_3	3	Control	3	Day 5	invsimpson	7.72834
3_4	3	Control	3	After 5	invsimpson	8.73035
4_1	4	Control	4	Day 0	invsimpson	8.15234
4_2	4	Control	4	Day 3	invsimpson	6.08172
5_1	5	Control	5	Day 0	invsimpson	8.47903
5_2	5	Control	5	Day 3	invsimpson	7.3234
5_3	5	Control	5	Day 5	invsimpson	7.46353
5_4	5	Control	5	After 3	invsimpson	7.91968
5_5	5	Control	5	After 5	invsimpson	8.14159
6_1	6	Control	6	Day 0	invsimpson	8.32123
6_2	6	Control	6	Day 3	invsimpson	2.47298
7_1	7	Test	1	Day 0	invsimpson	5.67113
7_2	7	Test	1	Day 3	invsimpson	3.94835
7_3	7	Test	1	Day 5	invsimpson	1.51786
7_4	7	Test	1	After 3	invsimpson	1.35855
7_5	7	Test	1	After 5	invsimpson	7.91033
8_1	8	Test	2	Day 0	invsimpson	9.71047
8_2	8	Test	2	Day 3	invsimpson	1.731
8_3	8	Test	2	Day 5	invsimpson	1.39714
9_1	9	Test	3	Day 0	invsimpson	11.0329
9_2	9	Test	3	Day 3	invsimpson	6.80595

## Sheet: Supplementary Table 4
Day	Diversity	P Value
Day 0	shannon	0.332569
Day 0	simpson	0.291414
Day 0	invsimpson	0.584251
Day 3	shannon	0.193945
Day 3	simpson	0.189969
Day 3	invsimpson	0.328813
After 5	shannon	0.0443799
After 5	simpson	0.0710828
After 5	invsimpson	0.0250757
Day 5	shannon	0.000155753
Day 5	simpson	0.000661174
Day 5	invsimpson	5.63445e-06

## Sheet: Supplementary Table 5
Control: Day 0, Day 3, Day 5
Genus	Day 0 Mean Percentage	Day3 Mean Percentage	Day5 Mean Percentage	ANOVA P Value, Day 0 to Day 5	FDR of ANOVA P Value	T statistic, Day 0 and Day 3	T Test P Value, Day 0 and Day 3	FDR of T Test P Value
Lactobacillus	6.66381	3.95335	6.67589	0.0173059	0.398035	3.0905	0.0159158	0.366064
Porphyromonas	20.4595	25.2319	16.3788	0.56701	1	-0.746549	0.47802	1
Fusobacterium	5.28632	5.8449	13.3398	0.564811	1	-0.119336	0.907707	1
Corynebacterium	3.94921	3.14011	4.03053	0.845799	1	0.558822	0.588589	1
Sneathia	10.4362	8.41828	10.3808	0.683369	1	0.868438	0.405603	1
Mobiluncus	11.6636	20.7745	9.83587	0.544274	1	-0.982413	0.364313	1
Ezakiella	2.31252	1.23489	0.892237	0.310752	1	1.3131	0.229394	1
Aerococcus	0.161782	0.096811	0.0737519	0.485721	1	0.998947	0.341378	1
Streptococcus	0.894932	0.572274	0.436837	0.363797	1	1.17099	0.273115	1
Fastidiosipila	8.53137	6.97806	6.3372	0.55972	1	0.976028	0.366909	1
Campylobacter	3.63269	1.89749	4.31242	0.447574	1	1.17206	0.272582	1
Dialister	3.687	3.84084	5.46106	0.769661	1	-0.103444	0.919792	1
Alloprevotella	0.17326	1.37517	2.65994	0.328428	1	-1.06662	0.334823	1
Parvimonas	4.93583	3.61254	2.32107	0.366992	1	0.973507	0.355349	1
Staphylococcus	0.165593	0.0488647	0.20137	0.138404	1	2.28478	0.0544954	1
Peptoniphilus	2.7889	2.94421	2.19675	0.734481	1	-0.234502	0.819814	1
Atopobium	0.791608	0.740925	0.74228	0.990304	1	0.132007	0.897608	1
Facklamia	0.228366	0.144091	0.170439	0.42158	1	1.41903	0.189149	1
Helcococcus	0.401915	0.121606	0.20334	0.0526225	1	2.75689	0.0340993	0.750185
Prevotella	0.906086	0.0898922	0.31258	0.258731	1	1.65032	0.159079	1
Propionimicrobium	0.0696473	0.0609362	0.0591818	0.937045	1	0.317538	0.757637	1
Jeotgalicoccus	0.033733	0.014198	0.0348708	0.256552	1	1.63228	0.148204	1
Ruminococcaceae	0.00898436	0.00279635	0	0.704918	1	0.657635	0.535331	1

## Sheet: Supplementary Table 6
Test: Day 0, Day 3, Day 5
Genus	Day 0 Mean Percentage	Day3 Mean Percentage	Day5 Mean Percentage	ANOVA P Value, Day 0 to Day 5	FDR of ANOVA P Value	T statistic, Day 0 and Day 3	T Test P Value, Day 0 and Day 3	FDR of T Test P Value
Lactobacillus	6.66381	3.95335	6.67589	3.03815e-06	6.98775e-05	-3.79341	0.00273492	0.0629032
Porphyromonas	20.4595	25.2319	16.3788	0.112874	1	1.22433	0.234221	1
Fusobacterium	5.28632	5.8449	13.3398	0.00230992	0.0508183	2.4687	0.0283438	0.59522
Corynebacterium	3.94921	3.14011	4.03053	0.949206	1	0.375154	0.711161	1
Sneathia	10.4362	8.41828	10.3808	0.0479015	0.814325	0.990565	0.333172	1
Mobiluncus	11.6636	20.7745	9.83587	0.00520162	0.104032	2.53795	0.0207082	0.45558
Ezakiella	2.31252	1.23489	0.892237	0.314061	1	0.319758	0.752196	1
Aerococcus	0.161782	0.096811	0.0737519	0.699953	1	0.680933	0.506976	1
Streptococcus	0.894932	0.572274	0.436837	0.843805	1	-0.252621	0.8039	1
Fastidiosipila	8.53137	6.97806	6.3372	0.186737	1	0.862476	0.399976	1
Campylobacter	3.63269	1.89749	4.31242	0.0109768	0.208558	2.13312	0.0500053	0.950101
Dialister	3.687	3.84084	5.46106	0.126444	1	1.20806	0.24084	1
Alloprevotella	0.17326	1.37517	2.65994	0.923969	1	0.23303	0.818701	1
Parvimonas	4.93583	3.61254	2.32107	0.00362498	0.0761246	2.10665	0.051275	0.950101
Staphylococcus	0.165593	0.0488647	0.20137	0.399257	1	-1.12198	0.285659	1
Peptoniphilus	2.7889	2.94421	2.19675	0.49455	1	0.60912	0.548714	1
Atopobium	0.791608	0.740925	0.74228	0.168383	1	0.684384	0.502908	1
Facklamia	0.228366	0.144091	0.170439	0.957528	1	-0.165297	0.87029	1
Helcococcus	0.401915	0.121606	0.20334	0.769003	1	-0.816226	0.42937	1
Prevotella	0.906086	0.0898922	0.31258	0.0211907	0.381433	2.18937	0.0424447	0.848895
Propionimicrobium	0.0696473	0.0609362	0.0591818	0.411925	1	-1.14868	0.274235	1
Jeotgalicoccus	0.033733	0.014198	0.0348708	0.861746	1	0.590052	0.562815	1
Ruminococcaceae	0.00898436	0.00279635	0	0.416577	1	1.48261	0.166251	1

## Sheet: Supplementary Table 7
Test: Day 5, After 3, After 5
genus	Day 5 Mean Percentage	After 5 Mean Percentage	After 3 Mean Percentage	ANOVA P Value, Day 5 to After 5	FDR of ANOVA P Value	T statistic, Day 5 and After 3	T Test P Value, Day 5 and After 3	FDR of T Test P Value
Lactobacillus	57.7328	22.9122	31.395	0.0159353	0.366511	2.3129	0.0370797	0.852833
Porphyromonas	6.15137	12.2812	8.91224	0.436154	1	-0.611087	0.552243	1
Fusobacterium	0.536812	2.46535	0.702343	0.179717	1	-1.04599	0.31065	1
Corynebacterium	5.03597	4.63792	10.7247	0.352824	1	-1.11775	0.285819	1
Sneathia	5.76746	21.1384	20.3724	0.205994	1	-1.52302	0.165312	1
Mobiluncus	3.51307	5.13893	3.59879	0.723009	1	-0.0433127	0.966124	1
Ezakiella	0.145209	0.517677	0.452774	0.282775	1	-1.30621	0.22622	1
Aerococcus	0.309381	0.353813	1.23279	0.47214	1	-0.909392	0.389102	1
Streptococcus	3.01755	0.811752	1.24016	0.413982	1	1.00456	0.336047	1
Fastidiosipila	3.35418	3.97202	3.05693	0.855492	1	0.217645	0.830159	1
Campylobacter	0.366675	0.943899	0.663475	0.260959	1	-1.05411	0.321012	1
Dialister	2.35673	5.04232	2.22455	0.16432	1	0.109823	0.913908	1
Alloprevotella	0.14363	0.0895113	0.310311	0.564474	1	-0.677122	0.515263	1
Parvimonas	1.18686	3.31355	1.61043	0.0589633	1	-0.726025	0.481489	1
Staphylococcus	1.14649	0.447843	1.22596	0.631395	1	-0.088636	0.930394	1
Peptoniphilus	1.56858	2.53674	1.70013	0.577209	1	-0.148224	0.88391	1
Atopobium	0.344401	1.125	0.865655	0.418894	1	-0.900061	0.392148	1
Facklamia	0.749947	0.626358	1.09935	0.68762	1	-0.612212	0.550467	1
Helcococcus	0.362867	0.211566	0.369738	0.886828	1	-0.0197801	0.984449	1
Prevotella	0.493957	1.24212	0.713311	0.397471	1	-0.559732	0.584861	1
Propionimicrobium	0.138934	0.144569	0.0814561	0.816244	1	0.686879	0.503333	1
Jeotgalicoccus	0.112619	0.050438	0.12919	0.793675	1	-0.142603	0.888247	1
Ruminococcaceae	0.0914521	0	0.00682406	0.529644	1	0.922815	0.377598	1

## Sheet: Supplementary Table 8
Abundance and diversity of Lactobacillus
ID	Group	Day	Replicate	Lactobacillus.crispatus	Lactobacillus.iners.AB.1	Lactobacillus.jensenii	Lactobacillus.johnsonii	Lactobacillus.mucosae	Lactobacillus.murinus	Lactobacillus.reuteri	Lactobacillus.ruminis	Lactobacillus.sp..DJF_WC57
1	Control	Day 0	1	0	0.000966689	0	0.0335925	0	0.000886132	0.00111438	0	0.0141378
1	Control	Day 3	1	0	0.0010863	0	0.0149668	0	0.0013277	0.00090525	0	0.0159324
1	Control	After 5	1	0	0.000876856	0	0.014207	0	0.000600991	0.000561582	0	0.00722175
2	Control	Day 0	2	0	0.00106211	0	0.0347918	0	0.00224796	0.00296978	0	0.0323685
2	Control	Day 3	2	0	0	0	0.0106233	0	0	0	0	0.0211826
2	Control	After 5	2	0.000634426	0.000380655	0	0.0190872	0	0.000416908	0.0013051	0	0.0408208
3	Control	Day 0	3	0	0.000299458	0	0.0206404	0	0.00249548	0.00558988	0	0.0165145
3	Control	Day 3	3	0	0.000338913	0	0.0300102	0	0.000754354	0.0011042	0	0.0226197
3	Control	Day 5	3	0	0.000265182	0	0.0283081	0	0.000677686	0.00114175	0	0.0335013
3	Control	After 5	3	0	0	0	0.0330341	0	0.000989223	0.000869318	0	0.0154828
4	Control	Day 0	4	0	0	0	0.0290288	0	0.00763074	0.0054429	0	0.0142476
4	Control	Day 3	4	0	0.000203734	0	0.0182282	0	0.00118645	0.00057525	0	0.00804151
5	Control	Day 0	5	0	0.000483491	0	0.0285495	0	0.00154481	0.00119104	0	0.0316156
5	Control	Day 3	5	0	0	0	0.0148469	0	0.00123724	0	0	0.0240231
5	Control	Day 5	5	0	0	0	0.0243164	0	0	0.00111389	0	0.0397217
5	Control	After 3	5	0	0.00130517	0	0.0162276	0	0.00149007	0.00108764	0	0.0123121
5	Control	After 5	5	0	0.000603895	0.000135568	0.033436	0	0.00107222	0.00139265	0	0.0248829
6	Control	Day 0	6	0	0.000155184	0	0.0402744	0	0.0122269	0.00567648	0	0.0364847
6	Control	Day 3	6	0	0	0	0.0267642	0	0	0.000914305	0	0.0172056
7	Test	Day 0	1	0	0	0	0.0208333	0	0.0100473	0	0	0.00783097
7	Test	Day 3	1	0	0	0	0.21902	0	0.00278578	0.00393852	0	0.0363112
7	Test	Day 5	1	0	0.000713458	0	0.2366	0	0.00178364	0.00847231	0	0.553554
7	Test	After 3	1	0	0	0	0.00728291	0	0	0	0	0.00918768
7	Test	After 5	1	0	0	0	0.0383938	0	0	0	0	0.0607608
8	Test	Day 0	2	0	0	0	0.0438777	0	0.025641	0.00548471	0	0.0334567
8	Test	Day 3	2	0	0	0	0.490502	0	0.00452887	0.0132092	0	0.246698
8	Test	Day 5	2	0	0	0	0.174875	0	0.00244844	0.0145965	0	0.652698
9	Test	Day 0	3	0	0.000461056	0	0.0532212	0	0.0187342	0.00862175	0	0.0227147
9	Test	Day 3	3	0	0.000301046	0	0.201927	0	0.00338677	0.00662301	0	0.101227
10	Test	Day 0	4	0	0.00113866	0	0.0324091	0	0.00140909	0.00128099	0	0.0190014
10	Test	Day 3	4	0	0.000586619	0	0.12246	0	0.00121616	0.00277571	0	0.116337
10	Test	Day 5	4	0	0	0	0.179636	0	0	0.00340812	0	0.247231
10	Test	After 3	4	0	0	0	0.130559	0	0.00102514	0.00446668	0	0.243373
10	Test	After 5	4	0	0.000574354	0	0.0345597	0	0.00150973	0.00131281	0	0.0342315
11	Test	Day 0	5	0	0.00119705	7.89266e-05	0.042502	7.89266e-05	0.00152591	0.00218364	0	0.036372
11	Test	Day 3	5	0	0.000906391	0	0.483325	0	0.0053619	0.0112152	0	0.200498
11	Test	Day 5	5	0	0.000482946	0	0.647449	0	0.00199215	0.0128584	0	0.0437066
11	Test	After 3	5	0	0.00438356	0	0.0405479	0	0.00520548	0	0	0.0383562
12	Test	Day 0	6	0	0	0	0.0400761	0	0.00734539	0.00430067	0	0.0278972
12	Test	Day 3	6	0.000733608	0.000504356	0	0.34553	0	0.000917011	0.0089867	0	0.306098
12	Test	Day 5	6	0	0	0	0.161899	0	0.0135178	0.0103741	0	0.376925
12	Test	After 3	6	0.00709662	0.00171567	0.00179365	0.104344	0	0.00116977	0.0150511	0	0.572019
12	Test	After 5	6	0.00249469	0.000554375	0	0.0390834	0	0.00175552	0.00138594	0	0.0365887
13	Test	Day 0	7	0.00710447	0.00245924	0.00113854	0.0733218	0.00031879	0.00869842	0.0122051	0	0.0593861
13	Test	Day 3	7	0	0.000420477	0	0.398192	0	0.00413469	0.00746347	0	0.294334
13	Test	Day 5	7	0	0	0	0.311881	0	0.00181518	0.00587459	0	0.356997
14	Test	Day 0	8	0	0	0	0.0151476	0	0	0.00110629	0	0.0282529
14	Test	Day 3	8	0	0	0	0.028344	0	0.000442184	0.000685386	0	0.0333849
14	Test	Day 5	8	0	0.00014179	0	0.110289	0	0.000661688	0.0033557	0	0.310403
14	Test	After 3	8	0	0	0	0.154999	0	0	0.00731128	0	0.369585
14	Test	After 5	8	0.000652767	0	0	0.0638943	0	0.000422378	0.0039934	0	0.340245
15	Test	Day 0	9	0	0	0	0.0596748	0	0.0012751	0.000956328	0	0.0349803
15	Test	Day 3	9	0	0	0	0.118298	0	0.000685385	0.00173631	0	0.0546024
15	Test	Day 5	9	0	0	0	0.155598	0	0.000856796	0.00149441	0	0.0688824
15	Test	After 3	9	0	0	0	0.0358026	0	0	0.000601162	0	0.029457
15	Test	After 5	9	0	0	0	0.0293832	0	0.000608585	0.000817786	0.00011411	0.0273102
16	Test	Day 0	10	0	0.000518507	0	0.0477027	0	0.00543596	0.00563668	0.000133808	0.0557981
16	Test	Day 3	10	0	0	0	0.0650469	0	0.00102302	0	0.00230179	0.0533674
16	Test	Day 5	10	0	0	0	0.190273	0.000270351	0.000621806	0.00508259	0.00213577	0.318906
16	Test	After 3	10	0	0	0	0.236025	0.000440815	0.000881631	0.0114402	0.000566763	0.405571
16	Test	After 5	10	0	0.000510822	0	0.236019	0	0.000737854	0.0127895	0.000227032	0.489273
17	Test	Day 0	11	0	0.00211912	0	0.0399562	0.000163797	0.00660306	0.00685899	9.21357e-05	0.0487807
17	Test	Day 3	11	0	0	0	0.0922998	0	0.00284349	0.0064263	0	0.0351266
17	Test	Day 5	11	0	0	0	0.150982	0	0.000961671	0.00398406	0	0.515524
17	Test	After 3	11	0	0.00105002	0	0.0802179	0	0.00166419	0.00158494	0	0.0290837
17	Test	After 5	11	0	0.00140137	0	0.0430324	0	0.000803227	0.00136719	0	0.0357692
18	Test	Day 0	12	0	0	0	0.0199538	0	0.00404024	0.00338061	0	0.0177276
18	Test	Day 3	12	0	0	0	0.269933	0	0.00118096	0.012147	0	0.0550663
18	Test	Day 5	12	0	0.000673869	0	0.254701	0	0.00215203	0.00560833	0	0.0283895
18	Test	After 3	12	0	0.00268915	0	0.0591186	0	0.00123786	0.00215559	0	0.0371145
